# Supplementary material for: SLC22A3 methylation-mediated gene silencing predicts adverse prognosis in acute myeloid leukemia
Source: Clin Epigenetics. 2022 Dec 2;14:162. doi: 10.1186/s13148-022-01373-w (PMC9716704; doi:10.1186/s13148-022-01373-w)
Supplement: Supplementary file 5 — Additional file 5: Differently expressed mRNAs between lower and higher SLC22A3 expression groups from beat AML. [file 13148_2022_1373_MOESM5_ESM.xlsx]

## Sheet: sigDownReg
logFC	logCPM	PValue	FDR	gene
-5.33258	4.36379	7.62923e-65	1.74275e-60	CXCL12
-4.27755	1.85247	4.62496e-58	5.2824e-54	TNC
-3.33625	2.32491	8.10985e-43	6.17511e-39	VCAM1
-3.32527	1.42917	1.2677e-39	7.23952e-36	COL3A1
-3.47049	2.07125	4.47337e-39	2.0437e-35	CD5L
-3.18432	4.12224	5.52774e-38	2.1045e-34	IGHV3-21
-2.88555	1.42552	6.5893e-37	2.15028e-33	CCDC80
-3.17022	1.50531	9.31103e-37	2.65865e-33	C7
-2.84733	1.40636	5.206e-35	1.18921e-31	CHL1
-3.02091	1.32196	1.20716e-34	2.50682e-31	CDH11
-2.95953	1.44412	4.24349e-34	8.07784e-31	CCL18
-5.73159	2.41883	4.19074e-33	7.36378e-30	KRT6A
-3.18862	1.35094	2.57346e-32	4.19897e-29	YAP1
-4.09821	1.67277	3.96919e-31	6.04455e-28	PCDH17
-2.78448	1.24271	5.84854e-31	8.34989e-28	MXRA5
-2.26907	1.83408	2.10609e-30	2.82997e-27	TIMD4
-2.53284	5.04416	2.05969e-29	2.61386e-26	IGKV4-1
-2.68062	1.25989	2.4589e-29	2.95625e-26	SNAI2
-2.08733	3.36488	8.5394e-29	9.75327e-26	APOE
-2.9432	1.50774	2.36565e-28	2.57327e-25	PDGFRA
-2.66127	1.26035	2.85485e-28	2.96424e-25	SPARCL1
-2.44392	2.78913	1.45754e-27	1.44759e-24	CDH1
-2.18797	2.29519	4.44375e-27	4.22952e-24	A2M
-2.09853	1.12447	2.31169e-26	2.11224e-23	SLC22A3
-2.58737	1.23395	3.40165e-26	2.98861e-23	EGFR
-2.63623	1.77215	1.2507e-25	1.05814e-22	COL1A2
-2.65935	1.50279	2.50315e-25	2.04213e-22	KRT13
-2.41242	1.36635	7.41818e-25	5.84322e-22	BGN
-2.04853	2.04182	2.49181e-24	1.89734e-21	COL1A1
-2.07189	1.39494	5.00723e-24	3.68968e-21	LAMB1
-3.54459	1.4873	8.03706e-24	5.7372e-21	LAMC2
-2.27076	1.24903	1.11782e-23	7.73769e-21	LBP
-2.65535	1.42577	1.70093e-23	1.14278e-20	RND3
-2.16753	1.20249	4.47706e-23	2.92198e-20	ADAMTS9
-2.05786	1.19169	7.24144e-22	4.47071e-19	ESM1
-2.24691	1.31179	1.89224e-21	1.13749e-18	TNS4
-2.10885	1.13444	3.03537e-21	1.73342e-18	FMO2
-2.30345	1.28048	5.58447e-21	3.11137e-18	LAMA4
-2.08285	1.35999	1.55964e-20	8.48259e-18	ALDH1A3
-2.31681	1.29513	2.57538e-20	1.36813e-17	SLC25A21
-1.99451	2.76801	7.38703e-20	3.83504e-17	USP2
-1.83349	2.21809	1.1054e-19	5.61123e-17	IGHJ5
-1.94546	1.69191	1.53007e-19	7.59814e-17	IGKV1D-33
-1.67355	1.23203	8.53164e-19	4.14656e-16	GNG12
-2.41558	2.20568	9.17887e-19	4.36819e-16	IGFBP5
-1.86102	1.10561	1.39871e-18	6.49265e-16	ITIH5
-1.96907	1.17954	1.42115e-18	6.49265e-16	SVEP1
-1.78543	1.10487	1.56938e-18	7.02927e-16	ELTD1
-2.23696	1.19911	2.62129e-18	1.1515e-15	ID4
-3.02043	2.27811	2.94727e-18	1.27027e-15	CCL22
-1.5361	1.35035	1.21916e-17	5.0635e-15	ANTXR1
-1.7173	1.09885	1.76523e-17	7.20057e-15	SOX9
-1.63162	4.94674	2.37036e-17	9.45634e-15	IGLC2
-1.88272	1.33471	2.40103e-17	9.45634e-15	SHISA7
-1.75165	1.14251	2.86184e-17	1.10802e-14	TEAD1
-1.64144	1.09419	4.20374e-17	1.60043e-14	NR2F2
-3.20574	2.21384	8.29391e-17	3.05577e-14	KRT5
-1.8677	8.21237	1.03599e-16	3.75638e-14	IGHG1
-1.81016	4.82562	1.61358e-16	5.75923e-14	IGHG4
-1.59933	1.20715	3.75667e-16	1.30021e-13	PRG4
-1.6788	1.17707	3.85872e-16	1.31559e-13	TJP1
-1.8096	1.24142	4.02371e-16	1.35167e-13	NTRK2
-1.74144	1.16859	4.65502e-16	1.54108e-13	PARVA
-2.32927	3.05081	5.87967e-16	1.9187e-13	PKLR
-1.77302	1.10941	7.84127e-16	2.52279e-13	HS3ST2
-1.60181	1.48221	2.27811e-15	6.9385e-13	ADAMTS4
-1.80484	1.36182	3.46676e-15	1.04199e-12	IGKV2-29
-1.73096	1.72957	7.03892e-15	2.03532e-12	SLCO2B1
-2.43068	2.42819	8.49296e-15	2.42506e-12	LPHN2
-1.5954	5.47813	1.59769e-14	4.50569e-12	IGHG3
-2.08457	1.40279	3.19884e-14	8.49664e-12	GPC3
-1.97771	6.74735	3.7038e-14	9.72482e-12	CA1
-2.04245	1.15681	4.53921e-14	1.16505e-11	PKP1
-1.98255	1.22594	1.54699e-13	3.64309e-11	GFRA1
-1.64685	1.14322	2.55203e-13	5.82959e-11	ABCA8
-1.71313	1.20072	3.16736e-13	7.02446e-11	APLNR
-1.64972	1.20723	3.79458e-13	8.17732e-11	MAP1B
-1.64083	1.19134	4.21528e-13	8.91571e-11	PPAPDC1A
-1.58589	1.11545	4.99466e-13	1.03721e-10	FRZB
-1.81392	1.65099	5.30516e-13	1.09176e-10	SEC14L4
-1.6283	5.08862	6.12416e-13	1.20598e-10	KCNH2
-1.71388	2.20194	6.28392e-13	1.22687e-10	ATP1B2
-2.52763	1.80193	1.68799e-12	3.0847e-10	PENK
-1.50554	2.10466	1.98606e-12	3.6006e-10	NGFR
-1.63131	2.86733	3.28202e-12	5.81172e-10	COL14A1
-1.80041	1.43761	3.42083e-12	5.96505e-10	NMU
-2.02143	1.28242	3.53542e-12	6.11021e-10	MAL2
-1.60143	2.26179	3.96966e-12	6.76709e-10	ACHE
-1.53371	1.27054	4.77582e-12	7.90537e-10	IGKV1-32
-1.53805	1.19392	7.99136e-12	1.25032e-09	PCDH18
-1.87304	2.73939	1.90675e-11	2.72225e-09	FAM178B
-1.94695	3.73786	2.21097e-11	3.07959e-09	PRG3
-1.54389	2.49247	5.66425e-11	7.07041e-09	FAM132B
-1.55143	1.8332	7.77107e-11	9.29395e-09	RHD
-1.53854	1.58767	7.89043e-11	9.38756e-09	CGNL1
-1.84994	3.81881	1.66609e-10	1.81231e-08	TKTL1
-2.55339	5.37547	2.27884e-10	2.39887e-08	CCL2
-1.73289	1.65801	4.05307e-10	3.95659e-08	SHISA2
-1.51183	1.61835	5.98941e-10	5.51678e-08	UCA1
-1.75112	1.68394	7.1314e-10	6.46439e-08	DCN
-1.507	1.42109	4.34693e-09	3.28798e-07	TRIM29
-1.855	1.4556	6.16791e-09	4.33518e-07	CACNA2D1
-1.62876	3.18945	2.0892e-08	1.25588e-06	DEFB1
-2.11222	1.74836	3.24738e-08	1.85914e-06	POSTN
-1.60307	1.60971	4.35686e-07	1.65048e-05	ONECUT2
-1.88188	2.30706	2.85702e-05	0.000530162	CCL7

## Sheet: sigUpReg
logFC	logCPM	PValue	FDR	gene
6.87748	6.38613	1.13955e-35	2.8923e-32	HBE1
2.67201	3.03368	4.59148e-22	2.91342e-19	RUNDC3A
3.49806	7.81717	2.94978e-21	1.72774e-18	HBG2
3.00393	5.35849	1.69383e-15	5.22866e-13	HBG1
2.24539	1.41615	2.73568e-13	6.18724e-11	GSG1L
2.57848	3.56103	3.96676e-13	8.46848e-11	IGF2
1.73844	1.67204	4.74618e-13	9.94651e-11	KIF28P
2.16056	2.17953	1.57854e-12	2.90795e-10	SCN2A
2.11248	1.87191	4.25246e-12	7.19547e-10	HBBP1
2.04486	1.94063	2.92551e-11	3.90803e-09	JPH1
1.51808	2.66198	3.46442e-11	4.5094e-09	GP9
2.45173	1.7498	1.00207e-10	1.16788e-08	CTD-2643I7.1
2.07512	2.33113	5.42214e-09	3.99542e-07	GLI2
1.5039	1.52241	9.09674e-09	6.05822e-07	RP4-755D9.1
1.51239	1.3114	1.06358e-08	7.02175e-07	EFNB3
2.21239	1.85338	2.25469e-08	1.3343e-06	ADCYAP1
1.5401	1.95508	5.3313e-08	2.77838e-06	PKHD1L1
2.37781	3.09105	1.66754e-07	7.36782e-06	HBZ
1.58545	2.06086	6.42361e-07	2.30715e-05	CCL1
