# Supplementary material for: SLC22A3 methylation-mediated gene silencing predicts adverse prognosis in acute myeloid leukemia
Source: Clin Epigenetics. 2022 Dec 2;14:162. doi: 10.1186/s13148-022-01373-w (PMC9716704; doi:10.1186/s13148-022-01373-w)
Supplement: Supplementary file 6 — Additional file 6: Differently expressed mRNAs between lower and higher SLC22A3 expression AML groups from TCGA. [file 13148_2022_1373_MOESM6_ESM.xlsx]

## Sheet: sigDownReg
logFC	logCPM	PValue	FDR	gene	ID
-3.58791	0.740238	5.11772e-61	1.02047e-56	SLC22A3	6581
-3.43042	1.28878	3.2596e-35	3.24982e-31	CCDC80	151887
-4.15395	0.482904	9.46793e-32	6.29302e-28	ADAMTS9	56999
-3.44109	1.78916	5.19067e-30	2.35977e-26	CHL1	10752
-2.96439	1.24916	5.91718e-30	2.35977e-26	SPARCL1	8404
-3.7859	1.88523	1.62212e-29	5.39085e-26	C7	730
-2.50249	1.59818	2.89279e-29	8.24031e-26	ALDH1A3	220
-4.12286	2.48788	1.79568e-28	4.47574e-25	COL3A1	1281
-3.47538	0.142583	8.27027e-28	1.83233e-24	SEMA6D	80031
-2.68793	0.637336	1.22261e-27	2.43789e-24	ANTXR1	84168
-3.8822	3.11995	2.03135e-27	3.68229e-24	COL1A1	1277
-3.59113	0.613107	2.22408e-27	3.69567e-24	LAMA4	3910
-4.04643	0.149677	3.70558e-27	5.68379e-24	FRZB	2487
-3.66639	2.0639	4.45922e-27	6.3512e-24	DCN	1634
-3.40114	-0.153002	1.64818e-26	2.13907e-23	ISLR	3671
-2.95971	2.98699	1.7164e-26	2.13907e-23	A2M	2
-2.77145	3.42408	2.02642e-26	2.37687e-23	TNC	3371
-3.88352	1.64504	2.77895e-26	3.07846e-23	CDH11	1009
-3.72047	2.97734	9.14486e-26	9.59729e-23	COL14A1	7373
-3.15311	-0.0895989	1.0627e-25	1.05952e-22	TJP1	7082
-5.13397	1.95823	1.41111e-25	1.33988e-22	WNK3	65267
-3.4572	-0.27027	1.8275e-25	1.65638e-22	SNAI2	6591
-2.59275	-0.0344513	2.03948e-25	1.76814e-22	DDR2	4921
-3.77758	-0.393812	3.22034e-25	2.67557e-22	EMCN	51705
-3.93953	2.95864	3.53646e-25	2.75461e-22	COL1A2	1278
-3.44181	-0.36351	3.59177e-25	2.75461e-22	COL15A1	1306
-2.36707	0.0682086	4.37902e-25	3.23399e-22	FBLIM1	54751
-3.40049	-0.789626	5.77088e-25	4.10969e-22	TMEM132C	92293
-2.09894	2.19666	1.16928e-24	8.03984e-22	C1S	716
-6.49015	1.82086	1.33339e-24	8.86257e-22	CDH6	1004
-3.14125	1.6285	1.57443e-24	1.01271e-21	PAPPA	5069
-2.99089	0.123777	2.22034e-24	1.38355e-21	GNG12	55970
-3.7004	-1.17692	3.66963e-24	2.21734e-21	ID4	3400
-4.40986	0.615807	7.40855e-24	4.34489e-21	MAGI1	9223
-3.19148	-0.427643	9.12455e-24	5.19838e-21	PARVA	55742
-3.48614	6.51494	9.62557e-24	5.23462e-21	CXCL12	6387
-3.75813	1.49213	9.71318e-24	5.23462e-21	MXRA5	25878
-3.23121	-0.490395	1.03937e-23	5.44408e-21	ITIH5	80760
-3.1983	-1.31329	1.06479e-23	5.44408e-21	SMOC2	64094
-2.76651	-0.511802	1.21317e-23	6.04765e-21	ZFHX4	79776
-5.98124	0.293951	1.73952e-23	8.46002e-21	EPHA3	2042
-1.64885	2.49019	2.38425e-23	1.13195e-20	LTBP2	4053
-3.35571	0.628209	2.73921e-23	1.27023e-20	PCDH18	54510
-5.93448	0.518213	4.14132e-23	1.87677e-20	COL11A1	1301
-2.12104	0.32854	5.55038e-23	2.45943e-20	ANGPTL2	23452
-3.6225	1.11075	8.13651e-23	3.527e-20	SVEP1	79987
-4.2929	0.411322	2.48859e-22	1.0558e-19	ABCA8	10351
-2.4151	2.32767	3.46839e-22	1.44083e-19	TF	7018
-3.00654	-0.967242	3.78059e-22	1.53847e-19	COL16A1	1307
-3.04971	0.549509	4.46557e-22	1.74737e-19	NTRK2	4915
-2.58264	0.637201	4.46921e-22	1.74737e-19	PDGFRA	5156
-5.36106	-0.647435	5.89149e-22	2.25916e-19	PDE10A	10846
-2.9232	-1.79376	6.44321e-22	2.42411e-19	FBXL7	23194
-3.31074	0.0970153	6.71234e-22	2.47859e-19	FMO3	2328
-2.61998	-0.995705	9.29388e-22	3.36945e-19	LDB2	9079
-3.36253	-1.27872	1.17846e-21	4.19616e-19	FNDC1	84624
-3.81093	-0.0753166	1.24212e-21	4.34526e-19	SULF1	23213
-3.31872	-0.0725371	1.31204e-21	4.5107e-19	NR2F2	7026
-3.12306	-0.577866	1.92417e-21	6.50305e-19	YAP1	10413
-2.04661	0.961561	2.55838e-21	8.50235e-19	FZD4	8322
-3.26912	0.018695	2.90294e-21	9.48927e-19	ESM1	11082
-2.81293	-0.351375	3.63426e-21	1.16883e-18	ANK2	287
-3.43238	-2.32741	4.2708e-21	1.33592e-18	SIX1	6495
-3.28991	-0.232216	4.2878e-21	1.33592e-18	GPR116	221395
-3.23898	1.03322	4.79656e-21	1.47144e-18	FMO2	2327
-2.83552	-0.264403	9.52018e-21	2.87625e-18	GHR	2690
-3.62729	-1.03437	1.26052e-20	3.75147e-18	EDNRA	1909
-2.56155	2.95985	1.41151e-20	4.13906e-18	APOE	348
-3.02847	-1.37133	1.46017e-20	4.21967e-18	TMEM47	83604
-4.76678	0.411699	1.71421e-20	4.88306e-18	MAOB	4129
-3.32188	-0.476232	2.09854e-20	5.89364e-18	IL33	90865
-3.95098	-0.89453	4.70919e-20	1.30418e-17	SLIT3	6586
-3.21062	-1.86134	5.48569e-20	1.49842e-17	EGFR	1956
-3.1271	1.86886	5.83366e-20	1.57194e-17	BGN	633
-1.63428	1.4331	6.85422e-20	1.82231e-17	RGS5	8490
-4.43278	-0.158775	8.31462e-20	2.18149e-17	CDO1	1036
-2.85449	0.293939	8.49743e-20	2.2005e-17	AMPD1	270
-2.15901	0.0485107	1.00783e-19	2.57643e-17	FERMT2	10979
-2.69096	3.73563	1.30732e-19	3.29975e-17	RYR3	6263
-2.66258	-1.62966	1.34195e-19	3.34481e-17	SIX2	10736
-3.09649	-1.11526	1.46416e-19	3.60437e-17	CADPS2	93664
-3.26679	3.20887	1.5087e-19	3.66872e-17	VCAM1	7412
-3.44285	-1.00579	1.97528e-19	4.74544e-17	BMP5	653
-1.51837	4.37855	2.6e-19	6.1719e-17	C4A	720
-2.89428	-2.36455	3.53762e-19	8.29883e-17	PPP1R3C	5507
-3.91563	0.844256	4.59451e-19	1.06529e-16	LBP	3929
-3.06305	-2.02712	6.5238e-19	1.49523e-16	SOX9	6662
-2.99391	-1.81872	8.33192e-19	1.88794e-16	SLIT2	9353
-4.32138	-2.04049	9.82309e-19	2.20081e-16	C4orf31	79625
-3.80856	-1.85429	1.03914e-18	2.30227e-16	GJA5	2702
-2.72237	-0.198326	1.06584e-18	2.33548e-16	COL12A1	1303
-3.20408	0.745269	1.13157e-18	2.45255e-16	FABP4	2167
-3.7221	-1.01237	1.51163e-18	3.23235e-16	PRELP	5549
-3.30317	-2.49909	1.52378e-18	3.23235e-16	CPXM2	119587
-3.13341	-1.19761	1.60436e-18	3.36746e-16	PALMD	54873
-3.14383	-1.20534	1.74752e-18	3.62974e-16	ODZ2	57451
-2.93066	-2.57276	1.94246e-18	3.99307e-16	CX3CL1	6376
-2.72501	3.10569	2.06242e-18	4.1964e-16	COL6A3	1293
-3.05759	2.2881	2.4134e-18	4.86092e-16	PNMA5	114824
-3.06082	-1.09803	3.02415e-18	6.03016e-16	DCLK1	9201
-2.94115	0.503129	3.09848e-18	6.11721e-16	KDR	3791
-2.28401	0.567665	3.21595e-18	6.28687e-16	AMOTL2	51421
-2.46437	-1.51669	4.38174e-18	8.48271e-16	CD300LG	146894
-2.81785	-2.13432	4.75535e-18	9.11747e-16	THSD7B	80731
-2.99247	-1.10279	5.31024e-18	1.00844e-15	ITGA8	8516
-1.95286	2.20756	7.22296e-18	1.35874e-15	PPAP2B	8613
-3.22779	-2.06367	9.00254e-18	1.67767e-15	EGFLAM	133584
-3.04985	-1.95397	1.20807e-17	2.23046e-15	PRRX1	5396
-2.62997	-1.87808	1.35562e-17	2.47992e-15	EPB41L4B	54566
-2.68376	-0.648095	1.55933e-17	2.82664e-15	HTRA1	5654
-2.31623	0.103758	1.93322e-17	3.47283e-15	COL5A3	50509
-3.1774	-1.9984	2.6413e-17	4.70246e-15	RHOJ	57381
-3.19697	-1.38455	3.73848e-17	6.53906e-15	SLC6A1	6529
-2.47307	-0.272389	4.48998e-17	7.77739e-15	TMEM108	66000
-1.75028	1.5767	4.52446e-17	7.77739e-15	SYNPO2	171024
-2.52983	0.281574	4.59757e-17	7.83552e-15	FMOD	2331
-2.87277	0.013593	4.72614e-17	7.98638e-15	ABCC9	10060
-3.89737	-0.449507	5.23421e-17	8.7706e-15	RND3	390
-2.42532	1.43736	6.23839e-17	1.03661e-14	RAI14	26064
-2.33535	-0.780652	6.52144e-17	1.07469e-14	C10orf81	79949
-2.85251	0.512198	9.13176e-17	1.48039e-14	C1orf95	375057
-2.42875	0.940157	1.71807e-16	2.76277e-14	WASF3	10810
-2.90109	-1.87958	1.85093e-16	2.95261e-14	PLCXD3	345557
-3.40186	1.43378	2.44893e-16	3.87553e-14	PRKG2	5593
-2.33897	0.438326	2.61302e-16	4.10265e-14	MOCS1	4337
-2.65523	-2.06105	2.70276e-16	4.21039e-14	MARK1	4139
-2.07215	2.04514	2.82088e-16	4.36033e-14	IGFBP3	3486
-1.99215	3.48015	3.32192e-16	5.09532e-14	IGFBP4	3487
-3.69168	-1.81178	3.94508e-16	6.00496e-14	ESRP1	54845
-3.12875	-0.175514	4.12137e-16	6.22576e-14	ELTD1	64123
-2.22984	3.9274	4.30259e-16	6.45065e-14	FSTL1	11167
-2.20176	0.457062	4.8089e-16	7.15593e-14	PLEKHH2	130271
-2.58831	-1.99467	4.98285e-16	7.35985e-14	EFS	10278
-2.85294	-2.69701	7.24649e-16	1.06246e-13	PGR	5241
-1.7622	1.04949	8.84313e-16	1.28709e-13	FLT1	2321
-3.03205	-1.86059	1.07837e-15	1.55816e-13	CPN2	1370
-2.23395	-1.60103	1.17108e-15	1.67996e-13	ADAMTSL3	57188
-2.93688	0.347598	1.23986e-15	1.76591e-13	CCL14	6358
-2.5385	-0.54779	1.2732e-15	1.80055e-13	FLRT2	23768
-2.68738	-0.927809	1.29173e-15	1.81387e-13	GPX8	493869
-2.49955	0.172486	1.49588e-15	2.08586e-13	C1QTNF1	114897
-2.95024	-2.71918	1.59176e-15	2.19718e-13	HOXD8	3234
-2.95726	-2.2527	1.59775e-15	2.19718e-13	TM4SF18	116441
-3.87715	-0.893656	2.00807e-15	2.74253e-13	ROR1	4919
-2.15973	-1.97733	2.61642e-15	3.54907e-13	DENND2A	27147
-2.98214	-0.630659	2.67157e-15	3.5994e-13	PCDH17	27253
-1.83449	0.0734583	2.6977e-15	3.61022e-13	STAB2	55576
-1.93063	2.80488	3.94761e-15	5.24768e-13	SDC1	6382
-2.6626	-2.1848	4.06783e-15	5.37168e-13	FAM13C	220965
-2.85657	-1.68137	4.70115e-15	6.16717e-13	RNF180	285671
-2.90758	-0.463269	5.36003e-15	6.98555e-13	C4orf49	84709
-3.05767	-2.86022	5.50305e-15	7.12537e-13	TMEM90B	79953
-2.6706	-2.63856	5.63808e-15	7.25312e-13	SERTAD4	56256
-2.82555	-2.83148	5.82628e-15	7.44718e-13	PPFIA2	8499
-2.7321	1.07323	7.24986e-15	9.20779e-13	GAD1	2571
-1.71367	3.08792	8.49321e-15	1.07186e-12	CP	1356
-4.55537	-1.20847	1.20937e-14	1.51666e-12	LOC643763	643763
-3.45949	0.408937	1.31955e-14	1.64449e-12	C9orf125	84302
-2.09001	3.23123	1.38108e-14	1.71048e-12	ALPK3	57538
-2.73962	1.42589	1.64176e-14	2.02079e-12	THY1	7070
-3.05987	-2.28778	1.71954e-14	2.10353e-12	C8orf4	56892
-2.35164	1.28946	1.82074e-14	2.21376e-12	TEK	7010
-2.53959	0.38789	1.93867e-14	2.34285e-12	ITGAD	3681
-3.41402	-0.222052	2.27507e-14	2.71646e-12	CYB5R2	51700
-2.51106	-0.967806	2.76828e-14	3.28568e-12	RSPO1	284654
-1.65612	0.441355	2.82352e-14	3.33142e-12	TMEM119	338773
-2.6778	-3.11915	3.16364e-14	3.703e-12	HOXD3	3232
-4.80829	-0.569527	3.17559e-14	3.703e-12	GABRA2	2555
-2.48509	-1.85115	3.71691e-14	4.30903e-12	COL8A1	1295
-1.89189	1.61548	4.24328e-14	4.8908e-12	TNK1	8711
-2.64769	1.4998	4.29401e-14	4.92083e-12	COL4A1	1282
-2.93704	1.33801	5.36721e-14	6.08081e-12	NFIB	4781
-2.74527	1.76914	6.3258e-14	7.12635e-12	COL4A2	1284
-2.3865	-2.31698	7.30552e-14	8.18382e-12	KCNE4	23704
-2.26068	-1.09178	7.87879e-14	8.77671e-12	INHBB	3625
-3.57441	-0.155641	8.54056e-14	9.46104e-12	POF1B	79983
-2.8619	0.0404681	9.14741e-14	1.00428e-11	LPIN3	64900
-3.13692	-0.570062	9.16648e-14	1.00428e-11	TRPC6	7225
-1.90649	-0.15595	9.78395e-14	1.06349e-11	RASIP1	54922
-1.91083	-1.06374	9.81353e-14	1.06349e-11	ARHGEF15	22899
-2.84413	-0.875941	1.08683e-13	1.17143e-11	KCNJ8	3764
-3.8485	-2.0267	1.18916e-13	1.26801e-11	PRKAA2	5563
-2.10422	1.27306	1.19697e-13	1.26955e-11	OSMR	9180
-1.91991	1.85188	1.21907e-13	1.28616e-11	PLVAP	83483
-2.60525	-1.42398	1.48712e-13	1.56069e-11	TMEM26	219623
-3.09966	-0.465439	1.56263e-13	1.63135e-11	APOB	338
-5.50579	-1.41795	1.58147e-13	1.64243e-11	LOC84856	84856
-4.05233	2.40619	1.59527e-13	1.64817e-11	FREM1	158326
-2.53398	-1.45559	1.63081e-13	1.67621e-11	NPR1	4881
-3.0919	-0.331476	2.05118e-13	2.09746e-11	PRSS1	5644
-1.86827	0.258172	2.34432e-13	2.38498e-11	CHST3	9469
-3.10933	-2.09932	2.56894e-13	2.60024e-11	DUSP26	78986
-2.36601	0.77217	2.71727e-13	2.72274e-11	LPHN2	23266
-3.38779	2.31889	2.77599e-13	2.76767e-11	CLSTN2	64084
-2.4113	-2.37047	2.84679e-13	2.82413e-11	FBXO17	115290
-2.16224	0.870796	3.00873e-13	2.97e-11	ATP13A4	84239
-2.98142	-0.497753	3.32435e-13	3.2654e-11	SFRP1	6422
-2.05465	0.0876181	3.58057e-13	3.49983e-11	SLC10A4	201780
-3.22111	-1.57533	4.41234e-13	4.29181e-11	LRIG3	121227
-4.01254	-2.36864	4.55622e-13	4.41025e-11	MMP13	4322
-2.01934	-1.17721	4.76341e-13	4.58852e-11	PRSS16	10279
-2.96556	1.41304	5.4172e-13	5.19322e-11	CD5L	922
-3.38142	-1.04034	6.57338e-13	6.27145e-11	KCNT2	343450
-2.26661	-2.0459	6.75923e-13	6.41805e-11	CCBE1	147372
-2.64604	-2.84614	8.20986e-13	7.75851e-11	HMGCLL1	54511
-2.57545	-2.85026	8.36306e-13	7.86601e-11	WBSCR17	64409
-2.26602	0.222293	8.4274e-13	7.88931e-11	ZNF423	23090
-2.16694	-1.97643	8.5431e-13	7.94671e-11	EML1	2009
-2.33147	2.65826	8.56842e-13	7.94671e-11	CDH1	999
-2.60939	-2.9715	1.93615e-12	1.77912e-10	CSRNP3	80034
-2.4813	-2.56345	3.07449e-12	2.81217e-10	FNDC4	64838
-2.02552	-1.65097	3.12979e-12	2.84968e-10	GPR4	2828
-1.59196	-0.823719	3.20382e-12	2.90383e-10	MOXD1	26002
-2.26363	-1.43827	3.46832e-12	3.11524e-10	NR2F1	7025
-2.10783	-2.46241	3.54561e-12	3.17038e-10	ARSJ	79642
-2.51538	-0.268734	3.56435e-12	3.17291e-10	NLGN4X	57502
-3.1023	-2.9002	3.76849e-12	3.33972e-10	PTN	5764
-1.92858	-1.49177	3.97628e-12	3.50828e-10	GEM	2669
-2.68714	-2.25731	4.1125e-12	3.61248e-10	RSPO3	84870
-2.3063	2.38085	4.49394e-12	3.93022e-10	ATP1B2	482
-2.62204	-1.53459	4.84985e-12	4.20461e-10	FRAS1	80144
-1.84847	-1.36692	5.26762e-12	4.52743e-10	SCNN1B	6338
-1.75092	0.429511	6.40332e-12	5.47992e-10	NINL	22981
-2.50178	-2.48977	7.32137e-12	6.23881e-10	CSMD2	114784
-2.51551	2.15574	7.6543e-12	6.49475e-10	CTGF	1490
-2.26829	1.82616	7.71441e-12	6.51802e-10	NCKAP1	10787
-2.05227	0.789165	8.60971e-12	7.24378e-10	BTNL9	153579
-2.44446	0.791751	9.30335e-12	7.79449e-10	DNASE1L3	1776
-2.14019	1.06946	9.4682e-12	7.87084e-10	CDH5	1003
-2.14402	2.83697	9.47343e-12	7.87084e-10	IGF2	3481
-3.76434	-2.18439	9.95202e-12	8.23417e-10	CACNA2D1	781
-2.02683	-1.83505	1.12163e-11	9.24188e-10	ETV1	2115
-2.6044	-0.340059	1.16162e-11	9.53195e-10	NTN4	59277
-3.34537	-1.69722	1.21303e-11	9.913e-10	HRC	3270
-4.81372	1.08278	1.28805e-11	1.04832e-09	RYR2	6262
-2.16847	-1.36938	1.30475e-11	1.05759e-09	NCKAP5	344148
-3.12792	-0.560083	1.43891e-11	1.16161e-09	PDE1A	5136
-2.21109	-1.69996	1.45294e-11	1.16821e-09	PTPN3	5774
-2.34335	0.802695	1.63865e-11	1.31223e-09	DARC	2532
-1.70822	1.25335	1.69906e-11	1.35517e-09	C17orf28	283987
-3.21492	-2.1584	1.90451e-11	1.51298e-09	NPAS3	64067
-2.2586	1.69999	2.06458e-11	1.63364e-09	CTSE	1510
-2.22112	-2.29455	2.11186e-11	1.66444e-09	GPIHBP1	338328
-1.7715	0.786813	2.63965e-11	2.07223e-09	ACSBG1	23205
-1.81821	-1.71594	2.78159e-11	2.17509e-09	LINGO1	84894
-2.78965	-2.96306	2.81455e-11	2.19227e-09	SOX17	64321
-3.26092	-0.920661	2.89779e-11	2.24833e-09	SLC25A21	89874
-5.28969	0.390653	3.12173e-11	2.40683e-09	ROBO2	6092
-2.01024	-0.565927	3.12622e-11	2.40683e-09	HTRA4	203100
-1.76048	0.230728	3.47761e-11	2.65684e-09	MMRN2	79812
-1.69614	1.85128	3.76876e-11	2.86828e-09	ZDBF2	57683
-1.97117	-1.28897	3.82052e-11	2.89662e-09	RAMP2	10266
-1.71035	2.27383	4.08339e-11	3.07256e-09	CALD1	800
-2.8388	-1.42592	4.33733e-11	3.25137e-09	CPEB1	64506
-2.10851	-0.871265	4.76518e-11	3.55871e-09	CXorf36	79742
-2.67862	-1.69774	4.88697e-11	3.63606e-09	CYP26B1	56603
-2.44165	-0.460922	4.99691e-11	3.70403e-09	NUP62CL	54830
-2.22163	4.0066	5.27012e-11	3.89208e-09	MS4A2	2206
-2.42547	-2.55916	5.57318e-11	4.09224e-09	LRRC10B	390205
-7.58648	-0.452143	5.58219e-11	4.09224e-09	NPY2R	4887
-2.8704	-1.74725	5.62351e-11	4.10743e-09	WNT5A	7474
-2.7781	-1.16782	5.71649e-11	4.16011e-09	PRKD1	5587
-3.26242	1.6228	5.77958e-11	4.19072e-09	OTOF	9381
-1.89761	-0.674735	6.25027e-11	4.49929e-09	LMCD1	29995
-2.41496	-3.07935	6.33446e-11	4.54349e-09	LOC145820	145820
-2.32011	-1.64578	6.60097e-11	4.71768e-09	SEC14L3	266629
-7.18236	-0.267896	6.71811e-11	4.78425e-09	EPHA5	2044
-2.62398	-3.06082	6.96105e-11	4.93962e-09	DPT	1805
-5.32833	-2.13571	7.12783e-11	5.04003e-09	DBX2	440097
-4.93616	-1.19646	7.48278e-11	5.27232e-09	HPSE2	60495
-1.81582	-0.0364064	8.29356e-11	5.82301e-09	CNR1	1268
-2.7221	-1.73295	8.60965e-11	6.02373e-09	CDH10	1008
-2.30808	2.84006	8.77161e-11	6.11559e-09	PKLR	5313
-2.02944	-1.87949	8.97352e-11	6.23456e-09	MRO	83876
-6.14065	-0.633264	9.13598e-11	6.3254e-09	COL20A1	57642
-2.87167	-1.47218	9.87267e-11	6.8118e-09	ADH1B	125
-3.44237	0.553675	1.0064e-10	6.91985e-09	NTRK3	4916
-1.88401	-1.17565	1.08842e-10	7.43256e-09	NRN1	51299
-5.03877	-0.109388	1.14741e-10	7.80864e-09	GDA	9615
-3.36996	-1.01952	1.20825e-10	8.19473e-09	ADIPOQ	9370
-3.0753	-2.7057	1.23346e-10	8.33733e-09	CNTFR	1271
-6.75114	0.483392	1.29226e-10	8.70532e-09	FAM163A	148753
-2.09245	-2.32632	1.42978e-10	9.56704e-09	PALM2	114299
-2.5343	-2.69136	1.5278e-10	1.01887e-08	LIPG	9388
-1.91735	-0.638297	1.58315e-10	1.05227e-08	BCAR1	9564
-1.54752	1.24643	1.61147e-10	1.06405e-08	RICH2	9912
-1.6294	0.706678	1.61155e-10	1.06405e-08	IGF1	3479
-1.77284	2.56893	1.66926e-10	1.0949e-08	CLCN4	1183
-1.55078	0.277712	1.74787e-10	1.14271e-08	ID3	3399
-2.61158	-1.77451	1.80327e-10	1.17507e-08	SPIC	121599
-1.61126	1.30171	1.81486e-10	1.17877e-08	PHLDB2	90102
-1.68639	3.07087	1.95047e-10	1.25866e-08	LGMN	5641
-2.45919	-2.16756	2.02579e-10	1.29885e-08	STC1	6781
-1.75813	1.87497	2.03447e-10	1.30023e-08	RAB3IL1	5866
-1.99728	3.59496	2.09226e-10	1.3329e-08	TMEM56	148534
-2.1856	-2.55039	2.30276e-10	1.46233e-08	PDGFRL	5157
-1.9157	1.84677	2.31338e-10	1.46441e-08	C1orf226	400793
-2.50823	-2.06686	2.38261e-10	1.50346e-08	ACSS3	79611
-2.30708	-2.85144	2.42895e-10	1.52786e-08	SLCO1C1	53919
-1.65034	1.79721	2.59268e-10	1.62573e-08	FER1L4	80307
-2.55081	-2.68255	2.70818e-10	1.68813e-08	C6orf155	79940
-1.56568	3.46784	2.70913e-10	1.68813e-08	EPAS1	2034
-1.51683	4.05646	2.99698e-10	1.86167e-08	FBN1	2200
-2.23482	0.842338	3.10569e-10	1.92322e-08	TEAD1	7003
-1.92778	2.29002	3.2101e-10	1.98172e-08	RHCE	6006
-2.0545	-2.64753	3.46913e-10	2.13164e-08	GRIK4	2900
-2.50769	-1.92356	3.47433e-10	2.13164e-08	TDO2	6999
-2.15306	2.15525	3.50196e-10	2.14199e-08	LIFR	3977
-1.80785	2.30409	3.58652e-10	2.18701e-08	GYPE	2996
-2.06554	-2.30844	3.64809e-10	2.21777e-08	ACSM5	54988
-3.64747	-1.5017	3.91627e-10	2.37357e-08	ST6GALNAC5	81849
-2.68327	0.180196	3.96964e-10	2.39862e-08	CPS1	1373
-1.85982	1.0276	3.98719e-10	2.40195e-08	NOS1AP	9722
-1.995	-2.69144	4.06594e-10	2.44201e-08	CYP4X1	260293
-1.86045	1.90398	4.09778e-10	2.45374e-08	AGAP1	116987
-1.7513	-0.716907	4.24019e-10	2.53142e-08	DACT3	147906
-1.69761	-1.12042	4.36064e-10	2.59555e-08	XCL1	6375
-2.35683	-1.80831	4.42146e-10	2.62392e-08	KCNS3	3790
-2.2457	2.37299	4.48288e-10	2.64463e-08	CADM1	23705
-1.62303	1.66675	4.54446e-10	2.67306e-08	OLFML3	56944
-2.17216	-1.76784	4.60955e-10	2.69627e-08	ARHGAP28	79822
-2.80507	1.44359	4.61098e-10	2.69627e-08	ST6GAL2	84620
-1.832	2.54359	4.72668e-10	2.75585e-08	FHL2	2274
-2.20743	0.533028	5.29101e-10	3.07588e-08	LIMCH1	22998
-3.20667	-1.0052	5.30991e-10	3.07789e-08	CADM3	57863
-2.09747	-2.03441	5.46392e-10	3.14886e-08	FAM55D	54827
-1.75973	0.259933	5.54039e-10	3.18373e-08	ARHGAP42	143872
-4.66576	-2.36001	5.67745e-10	3.25311e-08	ZNF804B	219578
-2.05756	3.36686	5.91363e-10	3.37072e-08	IGFBP5	3488
-2.77211	-3.15688	5.91652e-10	3.37072e-08	SERPINA3	12
-2.52051	-1.0187	5.93505e-10	3.37165e-08	HHIPL1	84439
-2.14694	-0.910163	6.04488e-10	3.42428e-08	LAMA2	3908
-5.69667	-1.76084	6.81563e-10	3.82827e-08	HCN1	348980
-2.71182	0.916568	7.02147e-10	3.93281e-08	OSBPL6	114880
-3.66398	-1.62123	7.07873e-10	3.95378e-08	CYP2C18	1562
-3.98877	-0.811834	7.29395e-10	4.06261e-08	DKK1	22943
-1.51866	0.416777	7.60448e-10	4.22377e-08	LOC728264	728264
-2.03063	3.45883	7.69665e-10	4.26309e-08	GSTM3	2947
-1.57718	1.92159	8.43261e-10	4.65779e-08	AKAP12	9590
-1.88746	-0.440375	8.55554e-10	4.70035e-08	RGL3	57139
-2.65392	-2.76282	8.55681e-10	4.70035e-08	SLC19A3	80704
-1.69878	-1.82446	8.62535e-10	4.72499e-08	IL34	146433
-1.7793	-1.96156	8.82563e-10	4.82145e-08	TBX15	6913
-1.82377	-1.50752	9.3671e-10	5.10328e-08	KIAA1244	57221
-2.28107	-2.41472	9.67363e-10	5.25592e-08	ADAMTSL1	92949
-1.8103	-0.114134	9.75256e-10	5.2844e-08	NFASC	23114
-1.83021	0.873453	1.02925e-09	5.54682e-08	FKBP10	60681
-4.28437	-1.69906	1.06721e-09	5.73588e-08	FOXC2	2303
-2.42187	1.2747	1.14522e-09	6.13862e-08	ENPEP	2028
-2.03661	-0.530445	1.16667e-09	6.23684e-08	ROR2	4920
-2.89352	-2.7827	1.17946e-09	6.28835e-08	TLL1	7092
-2.15379	0.942195	1.2423e-09	6.60574e-08	SEC14L4	284904
-2.76633	-3.04816	1.36678e-09	7.24828e-08	C6	729
-2.91391	-1.5626	1.38543e-09	7.32773e-08	VIT	5212
-2.10311	-2.48353	1.39575e-09	7.36279e-08	TRPC3	7222
-2.04579	0.924877	1.42362e-09	7.48997e-08	CLEC4G	339390
-1.79397	1.31266	1.46654e-09	7.69547e-08	TUB	7275
-2.70269	-1.42825	1.71491e-09	8.90502e-08	MEIS3	56917
-1.72693	1.10855	1.73433e-09	8.93452e-08	SLC22A17	51310
-1.97572	-2.11713	1.73592e-09	8.93452e-08	CA12	771
-3.26873	-2.63884	1.73851e-09	8.93452e-08	GABRG1	2565
-1.68474	1.26953	1.78356e-09	9.14249e-08	GRIN2D	2906
-1.71095	1.36997	1.92847e-09	9.80961e-08	SHISA7	729956
-4.77564	0.613869	1.99316e-09	1.00617e-07	TRY6	154754
-3.89373	-1.83095	2.22773e-09	1.12174e-07	CYP2C19	1557
-2.27366	-2.77521	2.30833e-09	1.15514e-07	DLX5	1749
-1.98575	0.232312	2.38638e-09	1.18107e-07	EDNRB	1910
-1.58413	2.32069	2.38701e-09	1.18107e-07	RAG1	5896
-3.49871	-2.56243	2.53623e-09	1.25179e-07	IBSP	3381
-2.25547	-1.91774	2.54483e-09	1.25293e-07	KLF15	28999
-1.7616	1.39544	2.69077e-09	1.32152e-07	MYO10	4651
-2.02987	-2.35534	2.86973e-09	1.40596e-07	MATN3	4148
-1.56339	-2.23555	2.93324e-09	1.43355e-07	LOC100190938	100190938
-3.60467	-0.765467	3.19869e-09	1.55946e-07	PRKG1	5592
-4.09929	-2.47139	3.30038e-09	1.60511e-07	GPR158	57512
-1.79441	0.976613	3.40953e-09	1.65416e-07	ODZ4	26011
-3.10519	-3.01634	3.54491e-09	1.70898e-07	DGKB	1607
-5.51518	-1.5408	3.5474e-09	1.70898e-07	SLC5A12	159963
-2.06334	-1.60686	3.54823e-09	1.70898e-07	CLEC4M	10332
-1.74779	-0.187331	3.65223e-09	1.75061e-07	PODN	127435
-4.98443	-2.07655	3.7153e-09	1.77657e-07	ADAMTS19	171019
-2.55732	-0.994995	3.82478e-09	1.82455e-07	CCDC144NL	339184
-2.78322	-2.82071	3.84662e-09	1.83059e-07	SERPINA5	5104
-2.00954	4.24526	4.72022e-09	2.23566e-07	GYPA	2993
-2.82468	-1.98837	4.9169e-09	2.3178e-07	ACE2	59272
-2.13607	-1.95518	5.39317e-09	2.53035e-07	CTTNBP2	83992
-1.68302	0.926046	5.54325e-09	2.58858e-07	ABCG2	9429
-2.92242	-3.09116	5.83565e-09	2.71242e-07	MAS1L	116511
-2.45876	-1.21702	6.19656e-09	2.86681e-07	STEAP2	261729
-3.06216	0.107184	6.77378e-09	3.10504e-07	VWA2	340706
-4.28128	-2.59266	7.07577e-09	3.23603e-07	SOX1	6656
-2.48868	-0.975123	7.81334e-09	3.54893e-07	TSPAN12	23554
-5.99863	-0.983247	8.21953e-09	3.72494e-07	HMX2	3167
-5.42691	-2.0032	8.33683e-09	3.76953e-07	GABRG2	2566
-2.2002	-0.493985	8.42238e-09	3.7996e-07	COL25A1	84570
-2.85264	-1.96774	8.57715e-09	3.86069e-07	CASR	846
-1.56709	1.96071	9.33435e-09	4.19205e-07	CTTN	2017
-2.33479	-3.02979	9.70581e-09	4.34908e-07	NOVA2	4858
-3.68876	0.366309	9.73474e-09	4.35226e-07	NMU	10874
-4.67254	-2.11658	1.11719e-08	4.9614e-07	BBOX1	8424
-3.1407	-2.62497	1.12604e-08	4.98962e-07	PCSK2	5126
-4.77937	-2.19712	1.1397e-08	5.03893e-07	GABRA1	2554
-1.64742	-2.28569	1.15462e-08	5.09362e-07	CCDC110	256309
-2.36933	-2.81716	1.19203e-08	5.24703e-07	TRAM1L1	133022
-2.27697	-0.214615	1.22201e-08	5.36714e-07	SLC12A3	6559
-2.30735	-3.14383	1.22556e-08	5.37093e-07	C14orf39	317761
-1.87272	-0.829227	1.30793e-08	5.70679e-07	CHSY3	337876
-1.69129	-1.73398	1.38517e-08	6.01748e-07	SHC2	25759
-1.63216	-1.61959	1.39627e-08	6.05254e-07	ADAM33	80332
-1.58295	-2.67727	1.40508e-08	6.0775e-07	SOD3	6649
-5.69145	-1.05121	1.48507e-08	6.39573e-07	HMX3	340784
-2.05279	0.473449	1.48934e-08	6.40032e-07	CR1L	1379
-2.26059	-2.93647	1.75754e-08	7.49022e-07	CDC42EP5	148170
-1.79367	1.34901	1.79778e-08	7.62716e-07	THBS4	7060
-1.73286	-2.50916	1.81427e-08	7.6808e-07	FLJ42709	441094
-1.97599	-2.88076	1.90385e-08	8.02594e-07	RHOD	29984
-3.03947	-1.9103	1.99933e-08	8.39299e-07	TRHDE	29953
-2.17611	0.409081	2.02015e-08	8.46255e-07	PAQR9	344838
-2.32498	1.96474	2.03893e-08	8.52331e-07	LOC84740	84740
-1.55757	-0.651386	2.12423e-08	8.86135e-07	NES	10763
-2.42968	-0.605814	2.15613e-08	8.97562e-07	TUBAL3	79861
-2.09782	-2.01573	2.39177e-08	9.91514e-07	YBX2	51087
-2.11622	-2.96182	2.41352e-08	9.98456e-07	TMEM35	59353
-1.64808	-1.55046	2.53891e-08	1.04815e-06	OSR2	116039
-4.57906	-2.5884	2.58055e-08	1.06315e-06	CDH18	1016
-2.49795	-1.76282	2.61574e-08	1.07542e-06	GAL	51083
-2.55989	0.105341	2.71567e-08	1.11192e-06	CDK15	65061
-2.12353	-3.00875	2.75034e-08	1.12151e-06	PDLIM3	27295
-1.51541	-0.658963	2.91e-08	1.17938e-06	TMEM133	83935
-2.67937	-2.23812	2.9464e-08	1.19171e-06	IQCA1	79781
-1.88767	0.319546	3.25834e-08	1.31255e-06	MGP	4256
-1.56202	1.64578	3.43104e-08	1.37933e-06	MCOLN2	255231
-1.84505	-2.2281	3.51406e-08	1.40986e-06	EYA2	2139
-3.21632	-1.74514	3.55124e-08	1.42192e-06	CYP2C9	1559
-2.47929	0.799238	3.62055e-08	1.44388e-06	AGT	183
-2.21398	-3.21964	3.64312e-08	1.44998e-06	LRFN5	145581
-3.035	-2.71976	3.68381e-08	1.46272e-06	LRRC15	131578
-2.04161	-2.97567	3.68981e-08	1.46272e-06	PITX2	5308
-2.14372	-2.8047	3.82637e-08	1.50778e-06	TMEM100	55273
-1.50822	0.403137	3.8288e-08	1.50778e-06	HSPB6	126393
-2.30591	-2.92176	3.83372e-08	1.50778e-06	RERG	85004
-2.08194	-2.76003	4.08897e-08	1.60185e-06	SAMD5	389432
-3.35134	-2.43983	4.28027e-08	1.6735e-06	CDH7	1005
-1.75587	0.912523	4.47932e-08	1.7479e-06	LONRF2	164832
-2.04987	1.45347	4.72375e-08	1.83968e-06	SLCO2B1	11309
-1.51501	5.32489	4.9124e-08	1.90571e-06	SPTB	6710
-1.87726	-1.22479	4.95941e-08	1.92021e-06	BEX5	340542
-1.91824	0.160671	5.00608e-08	1.93078e-06	ART4	420
-3.74885	-1.42286	5.12374e-08	1.97234e-06	ZNF536	9745
-1.8631	-3.09514	5.19148e-08	1.99457e-06	NALCN	259232
-1.67651	2.25543	5.61148e-08	2.14766e-06	FRMD6	122786
-1.79883	-1.86873	5.73778e-08	2.18986e-06	ENPP1	5167
-1.77694	1.83338	5.74973e-08	2.18986e-06	ACHE	43
-1.68281	2.53484	5.7547e-08	2.18986e-06	RNASE1	6035
-2.00652	-2.98116	5.77899e-08	2.19492e-06	PRRX2	51450
-1.84754	4.37786	5.79027e-08	2.19502e-06	TIMP3	7078
-3.02717	-2.48309	5.83793e-08	2.20889e-06	DGKI	9162
-4.81505	-0.871442	6.33774e-08	2.37994e-06	FOXF1	2294
-2.14076	-2.52384	6.58561e-08	2.46373e-06	CLCA2	9635
-1.64548	-0.231928	6.64147e-08	2.47998e-06	GAS1	2619
-1.80663	-1.3782	6.88446e-08	2.56591e-06	DYNC1I1	1780
-3.31132	-1.62955	6.99842e-08	2.60352e-06	VIP	7432
-1.97472	0.570334	7.06984e-08	2.62519e-06	APLNR	187
-1.88591	-2.43007	7.5339e-08	2.7923e-06	WDR63	126820
-1.56839	0.26083	7.96491e-08	2.94112e-06	TOX2	84969
-2.25986	-1.41813	8.02579e-08	2.95812e-06	SIAH3	283514
-1.66543	2.62718	8.17867e-08	3.00891e-06	SOX6	55553
-1.80901	-1.59254	8.2807e-08	3.04083e-06	C1orf61	10485
-2.54971	-2.92756	8.56592e-08	3.13979e-06	NRG3	10718
-2.23094	-3.21804	8.74162e-08	3.19831e-06	LOC100192378	100192378
-4.86997	-2.29821	8.76705e-08	3.20174e-06	KC6	641516
-1.8015	-0.697777	8.78901e-08	3.20389e-06	SLC13A3	64849
-2.06522	-2.32852	9.01869e-08	3.28162e-06	HS3ST2	9956
-2.03906	-2.76265	9.40393e-08	3.40513e-06	PAX9	5083
-2.37025	-2.48829	9.40937e-08	3.40513e-06	SNAP25	6616
-2.11758	-0.274023	9.43379e-08	3.40779e-06	LOC441869	441869
-2.15331	-1.74519	9.6829e-08	3.48514e-06	C9orf150	286343
-1.66016	0.952244	9.74459e-08	3.50103e-06	EPHX2	2053
-1.67692	6.29742	9.78915e-08	3.51071e-06	ANK1	286
-1.93894	2.23142	9.87818e-08	3.53628e-06	MYL4	4635
-1.50058	1.29948	9.94665e-08	3.55441e-06	LPAL2	80350
-2.71493	-0.431578	1.00366e-07	3.57373e-06	NLGN1	22871
-2.24403	3.22453	1.05416e-07	3.74019e-06	MYCT1	80177
-4.38432	-0.195141	1.05976e-07	3.7534e-06	KCNN2	3781
-2.91462	-2.47306	1.12381e-07	3.97318e-06	KCNA7	3743
-1.54545	5.04211	1.13485e-07	4.00512e-06	ADD2	119
-2.15274	-0.685208	1.20282e-07	4.22258e-06	GABRR1	2569
-2.24392	0.0107842	1.20961e-07	4.23896e-06	BVES	11149
-1.93873	-1.06433	1.28609e-07	4.47549e-06	GPR25	2848
-1.7033	4.92396	1.31114e-07	4.55472e-06	RHAG	6005
-2.07461	-2.42848	1.42692e-07	4.93972e-06	PPAP2C	8612
-1.97892	-3.21475	1.6641e-07	5.71123e-06	DLX6	1750
-3.45563	-2.69264	1.71078e-07	5.85126e-06	PAGE5	90737
-1.77139	-1.46719	1.73895e-07	5.93743e-06	FAM26E	254228
-2.62419	-2.21795	1.76139e-07	6.00379e-06	ZNF556	80032
-2.70234	-1.9286	1.77436e-07	6.03766e-06	B4GALNT1	2583
-1.67003	-0.487046	1.82193e-07	6.17845e-06	KAZALD1	81621
-1.6219	0.822486	1.83669e-07	6.21791e-06	FAT4	79633
-4.47112	-2.35011	1.87061e-07	6.32203e-06	RBMY1A1	5940
-1.97586	-1.03436	1.91591e-07	6.45326e-06	CPZ	8532
-2.99092	1.43222	1.95187e-07	6.55224e-06	PREX2	80243
-1.82155	-2.36572	1.98025e-07	6.6252e-06	TUSC5	286753
-2.19913	0.143273	2.11195e-07	7.0187e-06	DNAJC5B	85479
-3.47727	-2.5318	2.17344e-07	7.21103e-06	ACTG2	72
-2.16604	-1.0252	2.23238e-07	7.3943e-06	PNLDC1	154197
-1.75668	-2.61264	2.26694e-07	7.49578e-06	TRIM55	84675
-2.01709	-2.10919	2.29038e-07	7.54818e-06	GRHL3	57822
-3.1558	-1.85192	2.29398e-07	7.54818e-06	C6orf138	442213
-1.91561	-1.06692	2.32897e-07	7.6507e-06	ACCN4	55515
-2.48422	-2.3985	2.58853e-07	8.47542e-06	NPY1R	4886
-4.48826	-2.52357	2.62573e-07	8.58313e-06	MAGEA1	4100
-3.30014	0.97772	2.63885e-07	8.61189e-06	PRSS3	5646
-2.27072	-1.31048	2.69222e-07	8.7717e-06	PPAPDC1A	196051
-1.658	-1.91715	2.72545e-07	8.86548e-06	FJX1	24147
-1.80267	-2.13729	3.03936e-07	9.83844e-06	HSD11B1	3290
-3.10148	-1.89973	3.04603e-07	9.84405e-06	CFHR3	10878
-2.61149	-0.771418	3.13233e-07	1.00902e-05	RSPO2	340419
-2.25407	-1.3139	3.13842e-07	1.00936e-05	PRDM5	11107
-2.55805	-2.86262	3.29224e-07	1.05542e-05	CRH	1392
-2.18286	0.745034	3.31471e-07	1.05922e-05	PLOD2	5352
-2.343	0.120897	3.34769e-07	1.06805e-05	MPPED2	744
-2.34886	-2.75326	3.46798e-07	1.10466e-05	IGSF21	84966
-1.9176	4.49182	3.50764e-07	1.11551e-05	CDC42BPA	8476
-2.2311	-2.44763	3.65049e-07	1.15725e-05	UBD	10537
-1.94067	0.353822	3.73825e-07	1.18131e-05	GFRA1	2674
-1.77235	-0.591474	3.76827e-07	1.18891e-05	AGTR1	185
-1.54243	-0.0966569	3.87292e-07	1.21808e-05	P4HA2	8974
-2.21683	3.47036	3.9356e-07	1.23584e-05	CHRDL1	91851
-2.49953	0.973549	4.05051e-07	1.26992e-05	CD177	57126
-2.28364	-0.0656617	4.16513e-07	1.29973e-05	EFEMP1	2202
-1.98343	0.0228394	4.87613e-07	1.51685e-05	GNG4	2786
-1.69566	-2.7879	4.90507e-07	1.52348e-05	FLJ11235	54508
-3.10865	0.456686	5.0826e-07	1.57127e-05	C11orf41	25758
-2.08539	1.40235	5.15792e-07	1.59209e-05	VPREB1	7441
-1.9244	-2.42508	5.20566e-07	1.60434e-05	NRG2	9542
-2.29448	-0.308276	5.31249e-07	1.63474e-05	TACC2	10579
-1.69648	-0.891282	5.41664e-07	1.66422e-05	PARK2	5071
-2.79046	-1.70958	5.48459e-07	1.67992e-05	CHST8	64377
-2.09404	-1.50041	5.51164e-07	1.68562e-05	CACNA1E	777
-1.58955	-2.36518	5.62575e-07	1.71525e-05	C20orf160	140706
-2.80948	-0.526731	5.814e-07	1.76724e-05	TBX18	9096
-2.13854	-3.1875	5.89289e-07	1.7885e-05	HOXD9	3235
-1.51705	-2.06487	5.92438e-07	1.79261e-05	TFAP2A	7020
-2.11628	0.488426	5.92443e-07	1.79261e-05	APOD	347
-1.53327	-2.34421	6.02608e-07	1.82061e-05	SHROOM3	57619
-3.05627	-3.08238	6.47372e-07	1.947e-05	MGC26647	219557
-4.39592	-2.45051	6.69161e-07	2.00046e-05	OVCH2	341277
-3.25905	-2.67556	6.89803e-07	2.05601e-05	KLK13	26085
-3.65177	-0.869353	7.06287e-07	2.10199e-05	TRDN	10345
-2.43468	-2.80039	7.26447e-07	2.15556e-05	FAM162B	221303
-1.65246	-1.68481	7.69674e-07	2.27705e-05	SLC9A2	6549
-2.6048	4.44795	7.74554e-07	2.28809e-05	TKTL1	8277
-2.27386	-0.575278	7.78688e-07	2.2969e-05	GIPC2	54810
-2.38667	-0.00286991	7.99555e-07	2.35497e-05	SHOX2	6474
-1.98634	-3.14093	8.10647e-07	2.3806e-05	ZIC1	7545
-1.76131	-2.77102	8.29583e-07	2.42341e-05	LOC158376	158376
-2.25823	-0.896041	8.40817e-07	2.45115e-05	KRT13	3860
-2.49244	-1.9085	8.58944e-07	2.50034e-05	CACNA1B	774
-2.52058	-2.71893	8.95597e-07	2.5919e-05	C3orf55	152078
-1.83011	-3.04075	1.00022e-06	2.87384e-05	GUCY1A2	2977
-1.59872	-2.53636	1.03412e-06	2.95843e-05	SYT7	9066
-2.01547	-1.1729	1.08808e-06	3.08626e-05	ADAM23	8745
-2.23543	-3.02294	1.09455e-06	3.10018e-05	HRCT1	646962
-3.50454	-2.82584	1.14893e-06	3.23583e-05	GABRQ	55879
-2.99017	-3.09835	1.19823e-06	3.35101e-05	TCF23	150921
-3.57012	-2.86114	1.24139e-06	3.46201e-05	CXorf64	100130613
-2.04536	-1.26638	1.26074e-06	3.51105e-05	ITGBL1	9358
-1.66284	-0.860862	1.31417e-06	3.64459e-05	MFRP	83552
-2.56904	-2.55202	1.36196e-06	3.76664e-05	EMILIN3	90187
-1.5749	3.1774	1.38581e-06	3.81673e-05	LPL	4023
-1.59481	-2.32447	1.49823e-06	4.10367e-05	FZD9	8326
-2.70755	4.74029	1.62017e-06	4.41342e-05	C20orf103	24141
-2.04085	-2.68187	1.64943e-06	4.487e-05	C10orf108	414235
-1.79725	2.63342	1.69035e-06	4.58578e-05	MME	4311
-2.36411	-1.65414	1.78798e-06	4.8244e-05	TLE6	79816
-1.59563	-1.43244	1.81604e-06	4.88688e-05	SLC7A10	56301
-1.63892	-2.74731	1.85388e-06	4.98198e-05	FCN3	8547
-1.85193	1.41453	1.88003e-06	5.03867e-05	WLS	79971
-3.45041	-2.81508	1.94407e-06	5.1894e-05	PRDM14	63978
-2.70009	-1.61495	1.98089e-06	5.28061e-05	C21orf29	54084
-1.81623	-2.01098	2.07569e-06	5.51121e-05	KIAA1755	85449
-2.01538	-2.4754	2.32354e-06	6.15291e-05	PGC	5225
-1.55882	-1.34448	2.35815e-06	6.21709e-05	RAMP3	10268
-1.51619	-0.00725817	2.36169e-06	6.21709e-05	PNMT	5409
-1.90159	-3.06452	2.36337e-06	6.21709e-05	SYT12	91683
-2.14013	-1.62809	2.40133e-06	6.29205e-05	LRFN2	57497
-2.23578	-3.21983	2.44943e-06	6.40966e-05	C6orf123	26238
-2.41284	-2.69168	2.47036e-06	6.45597e-05	PCK1	5105
-1.70573	-2.33773	2.52109e-06	6.57992e-05	ABCB5	340273
-1.83667	-2.99908	2.53558e-06	6.60908e-05	CRTAC1	55118
-3.24632	-2.41503	2.54151e-06	6.61589e-05	FAM133A	286499
-3.54508	-2.81378	2.54994e-06	6.62917e-05	T	6862
-3.50195	-2.77114	2.72521e-06	7.02984e-05	PTPRZ1	5803
-2.44125	0.64562	2.73004e-06	7.03321e-05	RELN	5649
-1.71967	0.339731	2.80406e-06	7.19601e-05	WWC1	23286
-1.74784	-3.22398	2.87849e-06	7.37753e-05	EN1	2019
-2.11093	-0.516148	2.94945e-06	7.54001e-05	KIF5A	3798
-1.51677	2.06533	3.02524e-06	7.70414e-05	PROS1	5627
-1.67624	-3.30263	3.12803e-06	7.95574e-05	C11orf70	85016
-1.78864	-3.29124	3.23242e-06	8.21077e-05	C8orf34	116328
-2.02395	-3.26354	3.34994e-06	8.48764e-05	PSG1	5669
-2.53581	-3.062	3.42169e-06	8.63653e-05	IL1RAPL1	11141
-1.65064	2.38895	3.51256e-06	8.84349e-05	GYPB	2994
-1.6751	1.88375	3.64303e-06	9.14888e-05	THRB	7068
-2.00387	-2.22946	3.67352e-06	9.21383e-05	FBN3	84467
-1.85942	-1.93219	3.8113e-06	9.53542e-05	TMPRSS4	56649
-1.89727	-3.17141	3.87754e-06	9.67686e-05	PMP2	5375
-1.91067	-3.03617	4.14e-06	0.000102592	RNF148	378925
-1.82731	-2.70648	4.14544e-06	0.000102592	KCNB1	3745
-3.96317	-2.31777	4.15206e-06	0.000102592	NOS1	4842
-1.52757	-2.15718	4.30802e-06	0.000105921	ASPA	443
-1.71033	-1.97328	4.39676e-06	0.00010797	SLC34A2	10568
-1.77698	-2.98607	4.47701e-06	0.000109805	PTCHD1	139411
-1.68325	-3.23718	4.48711e-06	0.000109918	OSR1	130497
-2.42437	-0.572165	4.51235e-06	0.0001104	C3orf14	57415
-2.99035	-2.59367	4.51979e-06	0.000110447	FOXI2	399823
-3.00052	-2.60881	4.56612e-06	0.000111442	OPCML	4978
-1.63012	2.09891	4.68228e-06	0.000113721	GLDN	342035
-2.46893	-3.1335	4.8168e-06	0.000116562	STMN2	11075
-2.03215	-3.22102	4.89294e-06	0.000117975	DSCAM	1826
-2.31283	1.177	5.08565e-06	0.000121884	RNF182	221687
-2.1261	-2.60048	5.20838e-06	0.000124377	ENTHD1	150350
-1.74803	-0.15438	5.48252e-06	0.000130145	EYA1	2138
-2.7877	-3.0171	5.68373e-06	0.000134282	DCAF12L2	340578
-1.52723	-2.24219	5.76793e-06	0.000135949	FBXO27	126433
-1.62965	0.861029	5.77902e-06	0.000136049	KCNK12	56660
-2.3994	-1.46297	5.95777e-06	0.000139598	BHLHE22	27319
-2.07174	-2.85284	6.00462e-06	0.000140202	KLK2	3817
-1.98666	1.08955	6.50422e-06	0.000150807	SLC6A19	340024
-1.70186	-1.59649	6.77478e-06	0.000156716	CYP2J2	1573
-2.26148	-2.74488	6.85572e-06	0.000158221	FAM181B	220382
-1.65077	-2.41845	6.9858e-06	0.000160851	CDR1	1038
-2.35399	-2.85531	7.20251e-06	0.000164889	FAM176A	84141
-3.37603	-2.93479	7.56682e-06	0.000172437	MAGEC1	9947
-1.73408	1.65163	7.87983e-06	0.000178753	COL6A6	131873
-2.07013	-1.9402	8.03708e-06	0.000181879	SCAND3	114821
-1.72897	-0.842637	8.13102e-06	0.000183408	CCL2	6347
-1.68765	-3.13905	8.17523e-06	0.000183989	HOXD4	3233
-1.51917	4.84691	8.31057e-06	0.000186613	AHSP	51327
-2.27677	1.47667	8.4017e-06	0.000188448	ONECUT2	9480
-1.90989	-2.42127	8.5929e-06	0.000191997	RIMS2	9699
-1.65704	-3.19119	8.59844e-06	0.000191997	C15orf59	388135
-2.3314	-2.85795	8.84817e-06	0.000196911	EPHA7	2045
-1.57219	-2.604	8.99264e-06	0.000199903	PCDHB7	56129
-2.36553	-3.12483	9.1791e-06	0.000203142	C20orf186	149954
-1.80959	2.98195	9.60176e-06	0.000211557	TRPM4	54795
-1.5572	-3.06484	1.02448e-05	0.000224979	C13orf33	84935
-1.57707	-2.25857	1.05917e-05	0.000231577	NCRNA00175	378832
-1.67608	-0.852244	1.09694e-05	0.000238528	B3GNT3	10331
-1.9375	-2.58235	1.12017e-05	0.000243314	SLC34A1	6569
-1.81934	-3.25354	1.1334e-05	0.000245119	ZIC4	84107
-2.71568	-3.06055	1.13507e-05	0.000245214	PAK7	57144
-2.93889	-1.85368	1.17172e-05	0.000252585	PROX1	5629
-1.79843	0.428992	1.18467e-05	0.000255083	TLL2	7093
-1.69131	-1.88859	1.20031e-05	0.000257602	C8orf48	157773
-2.71503	-3.16247	1.25917e-05	0.000268326	RBMY1J	378951
-1.66866	-1.60898	1.26214e-05	0.000268592	AMHR2	269
-1.80605	-3.10923	1.29862e-05	0.000274916	IGF2AS	51214
-2.94491	0.415922	1.31194e-05	0.00027712	KCNK1	3775
-3.4058	-2.85458	1.33097e-05	0.000280841	DCAF4L2	138009
-1.53379	-1.26739	1.38532e-05	0.000291384	FAM150B	285016
-2.51228	-3.14683	1.40536e-05	0.000295289	FIBIN	387758
-2.09536	-3.05629	1.45581e-05	0.000305567	PCDHA11	56138
-1.59671	0.493215	1.60932e-05	0.000334968	MAP7D2	256714
-1.5733	0.451213	1.63039e-05	0.000338998	SDK1	221935
-3.08191	-2.69247	1.65344e-05	0.000343075	HMSD	284293
-2.36347	-1.36568	1.67133e-05	0.000346427	BAI3	577
-1.50668	4.55748	1.68271e-05	0.000348064	SERPINB2	5055
-2.87662	-2.71839	1.73175e-05	0.000357465	C20orf114	92747
-2.45738	-2.95645	1.74168e-05	0.000359142	IL13RA2	3598
-2.91743	-3.08644	1.80556e-05	0.000371547	NKAIN3	286183
-1.55077	-3.31315	1.86994e-05	0.000383607	PSG7	5676
-1.89739	-2.51059	1.9247e-05	0.00039403	PCDHB6	56130
-3.05457	-2.64394	2.00262e-05	0.000408306	ADAMTS20	80070
-2.01284	1.66548	2.00878e-05	0.000409142	OLFM4	10562
-1.66972	-3.10316	2.03169e-05	0.000412965	HSPB8	26353
-1.54805	-1.31189	2.14983e-05	0.000435204	SELE	6401
-1.59463	-3.23082	2.22663e-05	0.000449838	RGS4	5999
-1.60395	-3.04594	2.23473e-05	0.000451017	CLEC4GP1	440508
-2.71785	-2.49098	2.23949e-05	0.000451521	CACNG8	59283
-1.55358	-2.25274	2.27695e-05	0.000457609	RAI2	10742
-1.77727	3.01476	2.33164e-05	0.000465861	PBX1	5087
-1.51021	-2.45408	2.4584e-05	0.000488253	C1orf111	284680
-3.12972	-1.86974	2.47467e-05	0.000490995	SLC30A8	169026
-2.03666	-2.99449	2.53053e-05	0.000501579	DUSP21	63904
-1.80421	-1.6322	2.5894e-05	0.000511721	LY6K	54742
-2.51712	-2.13394	2.63781e-05	0.000518718	SNAP91	9892
-2.13955	-2.27662	2.6791e-05	0.000525801	CCL8	6355
-2.96814	-2.64812	2.72306e-05	0.000533378	KCND2	3751
-1.5474	-1.05014	2.82371e-05	0.000551467	TMEM130	222865
-1.57272	0.254596	2.87503e-05	0.000559845	MUC16	94025
-2.47632	-1.53955	2.98981e-05	0.000578243	ABCC8	6833
-1.50353	-1.03409	3.04056e-05	0.000585785	CLIC6	54102
-1.66823	-2.98351	3.1058e-05	0.000596051	MEOX2	4223
-1.99067	-1.7022	3.13791e-05	0.000599903	CRYM	1428
-2.10444	-2.90686	3.18572e-05	0.000607296	ANO3	63982
-1.93602	-1.40348	3.21199e-05	0.000611137	GRM4	2914
-2.05118	-2.64255	3.24758e-05	0.000616732	RASSF9	9182
-1.80809	-2.06321	3.30196e-05	0.000625272	TMEM233	387890
-1.74582	-3.13028	3.32238e-05	0.000628541	POU6F2	11281
-1.95957	-1.79468	3.58945e-05	0.000675223	TUSC3	7991
-2.10567	-3.25706	4.09388e-05	0.000760783	OR5E1P	26343
-1.70117	-2.03712	4.2572e-05	0.000786734	PCSK9	255738
-1.6594	1.9229	4.3615e-05	0.000802291	SEMA3C	10512
-1.78113	-2.59433	4.39982e-05	0.000807284	MC4R	4160
-1.70133	-1.14081	4.40079e-05	0.000807284	NLRP11	204801
-1.57282	-1.38839	4.47155e-05	0.000819509	PCDHB16	57717
-2.18357	-3.02073	4.56781e-05	0.000835616	C6orf124	653483
-1.52422	-1.70697	4.77688e-05	0.000869873	TMSB15A	11013
-1.88766	-1.97932	4.90983e-05	0.000891639	CPNE4	131034
-1.77501	-3.22267	5.04314e-05	0.000914183	RNF133	168433
-2.05049	2.90034	5.11152e-05	0.000922387	CYYR1	116159
-1.52855	-3.28735	5.15966e-05	0.000930232	GABRP	2568
-2.51627	-2.89651	5.37664e-05	0.000964988	EN2	2020
-2.49769	-1.57888	5.39892e-05	0.000968115	GABRB3	2562
-2.30291	-2.87108	5.52547e-05	0.000988142	PDYN	5173
-1.52228	0.359328	5.57145e-05	0.000995473	OTOA	146183
-1.76888	-3.01541	5.72915e-05	0.00102182	HTR1D	3352
-2.26166	-0.128032	5.83668e-05	0.00104007	HS3ST4	9951
-3.11689	-2.24416	5.8892e-05	0.00104849	MT1H	4496
-2.74544	-3.13954	5.95655e-05	0.00105859	OR5P3	120066
-1.83253	-3.07336	6.06769e-05	0.00107451	NXPH2	11249
-1.58984	-1.67886	6.14375e-05	0.00108605	HEY2	23493
-1.81843	1.99205	6.16968e-05	0.00108967	SDC2	6383
-1.80148	-2.83254	6.40084e-05	0.00112551	LOC440905	440905
-2.43318	-3.01141	6.58456e-05	0.00115451	UNC5D	137970
-2.9307	-0.360313	6.79782e-05	0.00118486	IGSF1	3547
-1.82401	0.752194	7.00948e-05	0.00121635	MYO16	23026
-1.98132	-1.80122	7.09842e-05	0.00122973	TAC3	6866
-2.12725	-1.23951	7.26158e-05	0.00125256	ZSCAN4	201516
-1.50306	-3.11643	7.28451e-05	0.00125543	CCL15	6359
-2.90588	-2.58803	7.29974e-05	0.0012566	NTS	4922
-1.65684	-3.05756	7.30823e-05	0.0012566	RIMS4	140730
-2.66749	-3.13547	7.33295e-05	0.00125942	CGA	1081
-1.54804	-1.59342	7.44701e-05	0.00127353	SYT3	84258
-2.08531	-2.97182	7.55525e-05	0.00128542	ISX	91464
-1.69629	0.41587	7.61984e-05	0.00129531	PDZRN4	29951
-1.91709	-2.67437	8.09684e-05	0.00136131	RIPK4	54101
-2.48243	-0.832062	8.13825e-05	0.00136712	NBPF4	148545
-2.00019	-3.27414	8.15377e-05	0.00136857	OR52E8	390079
-1.65912	-2.79947	8.67254e-05	0.0014447	TRIM40	135644
-1.69486	-2.09903	9.07431e-05	0.00150035	SLC30A10	55532
-2.26886	-2.95557	9.2635e-05	0.00152656	OR5AU1	390445
-1.5797	-0.455421	0.000101798	0.00166109	SHANK2	22941
-2.6683	-2.78937	0.000101903	0.00166144	FSTL5	56884
-1.98024	-0.569966	0.000103088	0.00167939	PARD3B	117583
-2.00058	-0.662908	0.000106062	0.00172081	PCGF2	7703
-1.83382	-3.14698	0.000109988	0.00177297	POPDC3	64208
-2.20102	-2.72769	0.000112716	0.00181108	SSTR1	6751
-1.71719	-2.02528	0.000114544	0.00183307	FOXA3	3171
-2.94809	-2.72172	0.000115874	0.00185139	IGFL2	147920
-2.05565	-3.05583	0.000119582	0.00190452	C12orf56	115749
-1.56719	-3.20366	0.000121828	0.00193566	CASQ2	845
-1.62349	0.926752	0.000125653	0.00198851	CMTM5	116173
-1.68089	-3.28084	0.000134241	0.00209634	NXF4	55999
-1.50401	-3.12806	0.000135498	0.00211246	DNAH5	1767
-1.90616	-2.07777	0.000141575	0.00219348	CNTN4	152330
-1.74538	-1.62577	0.000143353	0.00221758	C19orf33	64073
-2.17523	-2.91032	0.000148932	0.00229498	LOC153328	153328
-1.84069	-3.00433	0.000150974	0.00232286	IL22RA1	58985
-1.54506	2.42993	0.000154456	0.00237459	ADAMTS3	9508
-1.64909	0.0844211	0.000157875	0.00241784	RNF150	57484
-1.66472	-3.28666	0.000159588	0.00244032	SYCP1	6847
-2.05701	-2.52946	0.000165173	0.00251224	GCKR	2646
-1.59807	-2.53425	0.00016591	0.00252105	LY6G6D	58530
-2.77981	-2.63063	0.0001688	0.00255765	ONECUT1	3175
-2.92696	-2.95791	0.000169549	0.00256705	HTR2C	3358
-1.50974	-3.27376	0.000171689	0.00259355	DLX6AS	285987
-1.80056	-2.11337	0.000172435	0.00260284	C15orf54	400360
-1.95396	-2.73218	0.000176913	0.00266439	CPB1	1360
-1.72603	-2.94205	0.000177151	0.00266595	UBL4B	164153
-1.74114	0.621531	0.000177941	0.00267381	KAL1	3730
-2.02837	-3.05634	0.000178743	0.00268383	MAPK4	5596
-2.24296	-0.272093	0.000182344	0.00272764	RTL1	388015
-2.77575	-2.80851	0.000182544	0.00272859	CLCA1	1179
-2.03516	-3.24311	0.000186847	0.00278872	ADCY8	114
-1.91155	-3.06347	0.000203768	0.0030075	RHBG	57127
-1.63086	0.642074	0.000210967	0.00309542	TMEM98	26022
-1.59473	-3.26138	0.000213329	0.00312319	LRRTM4	80059
-2.1946	-2.61131	0.000213912	0.0031289	POM121L2	94026
-2.21652	-3.19204	0.000222493	0.00322656	PPP1R3A	5506
-1.88797	-1.10678	0.000225072	0.00325587	FAM71A	149647
-1.60231	-3.29241	0.000228722	0.0032977	PLA2G2A	5320
-2.3903	-3.17519	0.000234064	0.00336013	?	553137
-1.99364	-3.16835	0.000235274	0.00337509	PDCL2	132954
-1.7825	1.87678	0.000239558	0.00342668	CDH4	1002
-1.69794	0.650771	0.000241774	0.00345589	ZFPM2	23414
-1.54934	-2.79878	0.000244468	0.00347695	DCC	1630
-2.6633	-2.28726	0.000246586	0.00350313	TDRD5	163589
-1.60374	-3.19957	0.00025365	0.00358707	MYO3A	53904
-2.29743	-2.16392	0.000258824	0.00364731	LOC339535	339535
-2.90121	-2.08813	0.000260193	0.00366401	B3GALT5	10317
-2.20124	-3.09645	0.000262268	0.00367766	AQP2	359
-2.95592	-1.58077	0.000263872	0.00369676	NR0B1	190
-1.81284	0.0261094	0.000282524	0.00393129	TWIST1	7291
-2.0173	-3.18732	0.000287081	0.00398913	CER1	9350
-1.70706	-3.07357	0.00029352	0.00407008	HCN4	10021
-1.70104	-0.617652	0.000295111	0.00408647	GALNTL4	374378
-1.84572	-3.12743	0.000296944	0.00410615	OR2AT4	341152
-2.24165	-0.413783	0.000319316	0.00436406	PENK	5179
-1.57611	-1.823	0.00033136	0.00450089	ANO2	57101
-2.00976	-3.05089	0.000362313	0.0048552	MMP27	64066
-2.37234	-2.85039	0.00037612	0.00500322	FAM43B	163933
-1.64631	-3.1927	0.000384206	0.00509832	OR51E1	143503
-1.61378	0.47363	0.000385062	0.00509832	PCLO	27445
-1.89752	-3.014	0.000385314	0.00509832	CCL19	6363
-2.57633	0.474135	0.000398851	0.00524265	EMX2	2018
-1.6943	0.053996	0.000419073	0.00546522	KIAA1644	85352
-2.98995	-2.17452	0.000420587	0.00548137	SOX11	6664
-1.57555	-3.25237	0.000429954	0.00557431	WFDC12	128488
-1.81501	-2.6111	0.000450182	0.00580636	DOK5	55816
-1.51196	-2.89353	0.000454314	0.00584453	EGFL6	25975
-1.55251	1.52475	0.000463268	0.00594056	DDIT4L	115265
-1.61196	-2.60169	0.00047056	0.00602244	ANO1	55107
-1.73281	-3.24491	0.000493496	0.00628372	RBM46	166863
-1.67574	-2.23535	0.000498829	0.00633544	PPP4R4	57718
-2.57252	-2.50543	0.000503949	0.00638827	SLC6A2	6530
-1.51475	1.96159	0.000509211	0.0064386	DPEP3	64180
-1.72313	-0.38064	0.000509916	0.00644342	HBBP1	3044
-1.56049	-3.24953	0.000517684	0.00652917	FAM155A	728215
-1.7617	-3.11244	0.000525102	0.00661019	BARX1	56033
-1.82093	-3.10821	0.000535875	0.00672881	MRGPRX2	117194
-1.5431	-2.70959	0.000540973	0.00678428	CNN1	1264
-1.78195	-1.79989	0.000583197	0.00719126	ELAVL4	1996
-2.33818	-3.03668	0.000592067	0.00728754	DNAJC5G	285126
-1.68227	-3.29595	0.000628669	0.00766238	MAGEA6	4105
-1.83184	-3.27388	0.000638745	0.00776147	HEATR7B2	133558
-2.14366	0.346385	0.000645942	0.00782033	RAG2	5897
-1.99887	-2.71301	0.000665478	0.00800822	GDF2	2658
-1.56373	0.845625	0.000680236	0.00816611	EMX2OS	196047
-1.82051	-2.75574	0.000687586	0.00822464	DDX25	29118
-2.16202	-3.12102	0.000721693	0.00856072	PSG4	5672
-1.71465	-2.69366	0.000738681	0.00873804	MYOC	4653
-1.62644	-3.0291	0.000779532	0.00913271	IGFBPL1	347252
-2.18329	-3.17613	0.000781082	0.00914012	MUM1L1	139221
-1.82632	-2.98172	0.000797582	0.00930014	ADAMTS12	81792
-1.73054	-3.14648	0.000804381	0.00936332	CHRNA1	1134
-1.62953	-3.25278	0.000832913	0.00963917	MYOCD	93649
-1.62234	-3.20943	0.000834587	0.00965246	NBPF22P	285622
-1.55497	-2.5065	0.000836789	0.00966719	LPPR4	9890
-2.10958	-3.14073	0.000858973	0.00987769	C21orf88	114041
-2.04378	-1.21401	0.000863683	0.00992613	PRL	5617
-1.59833	-3.30419	0.000869146	0.00996755	NXF2	56001
-2.53566	-3.05357	0.000878088	0.0100454	OR5P2	120065
-2.53961	-3.03847	0.000889238	0.0101322	PIWIL1	9271
-2.15878	-2.25931	0.000932126	0.0105307	ERBB4	2066
-1.74293	-3.0638	0.000991473	0.0110818	KLHDC7A	127707
-1.73232	-3.13738	0.00100754	0.0112203	MASP1	5648
-1.52229	-2.66646	0.00102999	0.0114163	PCDHA7	56141
-2.81652	2.34869	0.00105965	0.0116415	SLC10A2	6555
-2.31543	-1.06777	0.00108859	0.0119005	FOXL1	2300
-1.59293	-1.36093	0.00110089	0.0119955	SCARA5	286133
-1.61653	-3.18638	0.00111517	0.0121379	PCDHA13	56136
-1.76997	-2.96589	0.00117184	0.0126237	PVALB	5816
-1.72528	-3.13472	0.00119494	0.0128053	?	729884
-1.9092	-3.09423	0.00120977	0.0128999	POU4F2	5458
-1.6859	-3.23018	0.00122178	0.0129932	SPERT	220082
-2.06953	-2.5627	0.00125466	0.0132557	KCNF1	3754
-1.52868	-2.36001	0.00125843	0.0132767	ECEL1	9427
-1.58999	0.945714	0.00128104	0.0134655	BEND7	222389
-2.09031	-3.14205	0.00128546	0.0135048	KRT4	3851
-2.20636	-1.4635	0.00128937	0.0135387	PCDH20	64881
-1.69971	0.48374	0.00129056	0.0135441	DLL3	10683
-1.52626	-2.95299	0.00130171	0.0136395	PRSS48	345062
-1.5089	-3.28484	0.00133149	0.0138859	AQP5	362
-1.72823	-3.22997	0.00134312	0.0139853	AKAP4	8852
-1.67435	2.3266	0.00134799	0.0140067	PHACTR3	116154
-1.97191	-2.75974	0.00135117	0.0140324	KCNK3	3777
-2.32797	0.214664	0.00137018	0.0141904	MYT1L	23040
-1.74802	0.822712	0.00141684	0.0145394	KCNK10	54207
-1.68967	1.77011	0.0014489	0.014778	COL29A1	256076
-1.82956	-2.8494	0.00149041	0.0150856	CCDC60	160777
-2.16205	-1.73372	0.00154096	0.0155193	SLC7A3	84889
-1.83113	-3.03097	0.0016034	0.0160421	C12orf77	196415
-2.35646	-2.25741	0.00161086	0.0160764	HNF4G	3174
-1.86551	-2.52935	0.00163411	0.0162514	HRASLS	57110
-1.62751	-3.14841	0.00172116	0.0170238	PCDHA12	56137
-1.97691	-3.0976	0.00174134	0.0171553	ST8SIA3	51046
-1.57348	-3.29285	0.00177806	0.0174567	OR4D5	219875
-2.06364	-2.12397	0.00180979	0.0176985	FGF12	2257
-1.88588	-3.21811	0.00195844	0.0188653	PTH2	113091
-2.58536	-0.183689	0.00217517	0.0204976	TBL1Y	90665
-1.56704	-2.62099	0.00224516	0.0209877	PCDHA6	56142
-1.80626	-3.17768	0.00226442	0.021119	SPANXN3	139067
-1.64983	-3.2338	0.00241076	0.0222008	UGT2B7	7364
-1.86287	-3.038	0.00243074	0.0223565	TSG1	643432
-1.59275	-3.2727	0.00244435	0.0224196	NOL4	8715
-1.51802	-3.29545	0.00253541	0.0230639	OR7E5P	219445
-1.67886	-3.17735	0.00267099	0.0240558	APOA4	337
-1.66431	-3.26542	0.0027866	0.0248612	LHX9	56956
-2.3399	-2.51116	0.00279818	0.0249534	KIAA1210	57481
-1.76018	-0.862373	0.00281291	0.0250623	ZNF676	163223
-1.52065	4.83997	0.00281609	0.0250688	CES1	1066
-1.5547	-3.28225	0.00288569	0.0255509	AADACL3	126767
-1.70039	-0.0351428	0.00303181	0.0265213	SLC13A5	284111
-1.51233	-2.91686	0.00303253	0.0265213	RPL3L	6123
-1.94965	-2.1274	0.00310556	0.0269942	MYF6	4618
-1.6818	-3.20211	0.00319303	0.0275743	PCA3	50652
-1.57123	0.595411	0.00323423	0.0277976	DNAH2	146754
-2.0891	-2.41588	0.00338694	0.0287753	?	391343
-1.67884	-3.17916	0.00341	0.0288622	OR7A5	26659
-2.16232	-2.92775	0.00362069	0.0302255	NPY	4852
-1.8745	-2.35475	0.00379637	0.0314628	PTPN5	84867
-2.35768	-2.39474	0.00397031	0.0324459	NBPF6	653149
-1.76952	1.3958	0.0039926	0.0325908	TEX15	56154
-1.57426	-2.38841	0.00412349	0.0334645	MSX2	4488
-1.5085	-2.97724	0.00447932	0.0356396	PCDHAC1	56135
-1.78075	-1.9352	0.00450447	0.0357418	AZGP1	563
-1.83757	-1.4159	0.0045861	0.0362669	C6orf141	135398
-1.56477	-1.51961	0.00497504	0.0385701	STC2	8614
-1.66017	-3.20045	0.00520669	0.0398853	GPR111	222611
-1.85182	-1.0978	0.0053552	0.0407879	EDN3	1908
-1.59602	-3.03261	0.00537321	0.0408626	CDK5R2	8941
-1.83617	-2.72978	0.0053981	0.0409426	TLX1	3195
-1.65375	-3.02649	0.00563887	0.0422704	FGF6	2251
-1.76437	-2.93843	0.00564829	0.042325	LCE5A	254910
-1.54689	-2.4638	0.00585665	0.0435427	LRAT	9227
-1.56832	-3.1978	0.00618486	0.045424	SDR16C5	195814
-1.63585	-2.61651	0.00657472	0.0474828	SOX21	11166
-1.7611	-2.91709	0.00666329	0.0479966	NAP1L6	645996

## Sheet: sigUpReg
logFC	logCPM	PValue	FDR	gene	ID
7.85193	1.06333	2.13521e-14	2.56482e-12	KCNH6	81033
4.14596	-0.766507	1.31836e-12	1.21705e-10	TDRD12	91646
2.57473	2.04796	3.33817e-12	3.0119e-10	C10orf72	196740
1.64278	5.20518	4.91645e-12	4.24389e-10	CRIP1	1396
6.829	-0.678161	3.96039e-11	2.99129e-09	EPYC	1833
2.52805	1.27236	1.07771e-10	7.38474e-09	CACNG4	27092
5.6787	-0.703777	1.42253e-10	9.55058e-09	PAX2	5076
2.46729	-0.386145	1.01416e-09	5.4803e-08	MLXIPL	51085
3.35189	1.7299	3.57856e-09	1.71943e-07	EDIL3	10085
3.47293	0.435388	4.64025e-09	2.20301e-07	FAM84A	151354
4.19834	-0.817829	4.84137e-09	2.2876e-07	BIRC7	79444
3.96252	-0.194555	6.0049e-09	2.7846e-07	ATRNL1	26033
3.17687	-1.83128	6.25061e-09	2.88512e-07	CRHR2	1395
2.68027	1.45606	6.66139e-09	3.06056e-07	NEK10	152110
6.01969	-0.473634	7.41008e-09	3.38116e-07	ATP1B4	23439
2.01464	-0.327436	1.23192e-08	5.38696e-07	ADRA1D	146
2.27021	-0.505094	2.68204e-08	1.10041e-06	SEMA3D	223117
3.04161	0.578564	2.83364e-08	1.1521e-06	CCL1	6346
4.58477	-1.831	3.60513e-08	1.44061e-06	C10orf82	143379
4.88546	-2.42698	1.22064e-07	4.2701e-06	GSX1	219409
4.28857	-1.98527	1.96168e-07	6.57409e-06	CTAG2	30848
2.07114	-0.210684	2.03992e-07	6.81339e-06	HES4	57801
1.95791	-0.932341	3.07684e-07	9.92754e-06	BCAN	63827
2.64082	0.848201	5.62424e-07	1.71525e-05	CNTN1	1272
2.73627	2.49727	6.79332e-07	2.02783e-05	SNCAIP	9627
1.69266	0.127365	9.59525e-07	2.76487e-05	CAMKV	79012
2.36735	-2.18086	1.11482e-06	3.15311e-05	CARD17	440068
1.76499	1.73427	1.18551e-06	3.32009e-05	WDR86	349136
2.60688	-1.65283	1.52017e-06	4.15804e-05	C4BPA	722
1.52388	3.17727	1.67433e-06	4.54852e-05	TPPP3	51673
3.96394	-2.59065	1.71559e-06	4.64163e-05	NDST4	64579
3.6844	-2.07366	2.37634e-06	6.23478e-05	NKAIN4	128414
1.51979	2.87681	4.22367e-06	0.000104104	PCSK6	5046
3.37839	-2.45131	5.10225e-06	0.000122039	NKX2-5	1482
3.07912	-2.47626	5.8897e-06	0.000138409	SPATA22	84690
3.03893	-2.07538	7.3007e-06	0.000166945	FLJ16779	100192386
1.66552	2.43297	8.50183e-06	0.000190479	CCDC3	83643
3.17952	-2.90455	8.6847e-06	0.000193706	C1orf87	127795
2.01793	2.02111	9.32424e-06	0.000205897	PTGFR	5737
3.01094	-2.87538	9.58867e-06	0.000211502	RNASE12	493901
2.98026	-1.09496	1.13315e-05	0.000245119	WDR72	256764
1.55751	2.56391	1.20145e-05	0.000257602	H19	283120
2.90419	-2.82804	2.91751e-05	0.000565906	HYAL4	23553
2.63112	-1.83951	3.17271e-05	0.000605395	REN	5972
2.08454	-3.26218	3.32992e-05	0.00062937	KRT19	3880
2.23776	0.715672	3.34208e-05	0.00063107	MATN4	8785
1.54379	-1.21411	3.76867e-05	0.000705608	CDRT1	374286
2.24441	2.09737	4.12495e-05	0.000765843	GLI2	2736
2.19679	-0.268551	6.01706e-05	0.00106744	NKAIN1	79570
2.11103	-2.2371	6.39404e-05	0.00112531	CD207	50489
2.92456	0.911555	6.73807e-05	0.00117548	TDRD1	56165
1.93635	-2.5651	7.42592e-05	0.0012721	SAG	6295
1.95129	-1.74161	8.08713e-05	0.00136082	WSCD2	9671
3.09831	-1.86101	0.000131273	0.00205786	SYT4	6860
1.61341	-2.55435	0.000132706	0.00207868	RASEF	158158
1.984	0.285274	0.000179808	0.00269375	HBE1	3046
1.82735	0.37008	0.000225168	0.00325587	GLRB	2743
2.11693	-3.11365	0.000284243	0.00395244	CLDN22	53842
1.77042	-1.71376	0.00028732	0.00398966	PIWIL3	440822
1.8307	-0.15602	0.000299336	0.00413349	GLP1R	2740
2.16011	-2.86603	0.000301866	0.00416554	RNF17	56163
1.82806	0.499806	0.000305129	0.00420184	SHISA9	729993
2.40446	-0.304852	0.000332146	0.0045085	C2CD4B	388125
1.84307	-1.02862	0.000348999	0.00470524	COL21A1	81578
2.73369	-0.893085	0.000398486	0.00524265	POU1F1	5449
1.9404	1.6384	0.000543902	0.00681672	ANXA8L2	244
1.6739	2.31504	0.000567142	0.00704599	GPC4	2239
1.50813	-0.812486	0.000569824	0.00705924	FER1L6	654463
2.15151	-2.09017	0.000598212	0.00734504	HOXC10	3226
2.45062	3.34697	0.000821879	0.00952807	PI15	51050
1.85052	-3.15959	0.000826166	0.00957219	KRT16	3868
2.54427	0.883932	0.000901267	0.0102342	NCR2	9436
3.18835	-0.844877	0.000961443	0.0108175	CT45A6	541465
1.82731	0.0781431	0.000989635	0.0110753	AGXT	189
1.62213	-3.09003	0.00103973	0.0114924	AADACL2	344752
2.50446	-2.95813	0.00105679	0.0116294	SP9	100131390
1.58069	-2.70087	0.00118353	0.012729	ACADL	33
1.85183	-3.14668	0.00118541	0.0127423	C1QTNF8	390664
1.59198	-2.76849	0.00143879	0.0146974	KRT7	3855
2.39029	-2.72421	0.00162252	0.0161523	BARX2	8538
1.92672	-2.96798	0.00178532	0.0175107	CTAG1B	1485
1.69502	-2.20713	0.00196858	0.0189356	XDH	7498
1.74341	-2.97948	0.00212122	0.0200936	SLC22A10	387775
1.75402	-3.05245	0.0021443	0.0202546	FRMPD2	143162
2.16102	-1.47884	0.00218782	0.0205688	CTNND2	1501
1.91893	-2.91247	0.00239367	0.0220563	CHRM2	1129
1.70814	-2.79424	0.00246238	0.0225211	ARSI	340075
1.86974	-2.08141	0.00292978	0.0258838	TRPC4	7223
1.54876	-3.0315	0.00293403	0.0259046	LGALS14	56891
1.81811	-2.91351	0.00319848	0.0275975	GRIN2B	2904
2.33867	-0.920916	0.00324245	0.0278563	IRX6	79190
2.51139	-0.966797	0.00368211	0.0306433	CNTNAP5	129684
1.56074	-3.22726	0.005102	0.0393196	OR1E1	8387
2.28716	0.0619493	0.00545494	0.0412952	CT45A2	728911
1.75923	-0.0397307	0.00574523	0.0429224	OLAH	55301
2.02518	-1.99961	0.00687751	0.0491532	CSMD3	114788
