# Supplementary material for: SLC22A3 methylation-mediated gene silencing predicts adverse prognosis in acute myeloid leukemia
Source: Clin Epigenetics. 2022 Dec 2;14:162. doi: 10.1186/s13148-022-01373-w (PMC9716704; doi:10.1186/s13148-022-01373-w)
Supplement: Supplementary file 7 — Additional file 7: Differently expressed microRNAs between lower and higher SLC22A3 expression AML groups from TCGA. [file 13148_2022_1373_MOESM7_ESM.xlsx]

## Sheet: sigDownRegmiRNA
logFC	logCPM	PValue	FDR	gene
-2.68159	11.1599	1.21063e-26	6.76744e-24	hsa-mir-10b
-1.81704	9.92811	2.85723e-18	7.98597e-16	hsa-mir-30a
-2.26207	2.35264	7.06986e-13	1.31735e-10	hsa-mir-214
-1.99432	2.72829	6.09855e-12	8.52273e-10	hsa-mir-218-2
-6.81511	5.33866	2.60575e-10	2.91323e-08	hsa-mir-1269
-0.959815	8.87913	3.74288e-08	3.48712e-06	hsa-mir-145
-1.00287	10.9339	2.63811e-07	2.10672e-05	hsa-mir-143
-1.18927	9.58685	1.24143e-06	8.67448e-05	hsa-mir-183
-1.69781	1.58316	1.50904e-06	9.37279e-05	hsa-mir-887
-1.67009	2.15665	3.58743e-06	0.000200538	hsa-mir-483
-0.921237	10.8831	3.66623e-05	0.00157648	hsa-mir-182
-1.82002	3.15723	4.47783e-05	0.00178793	hsa-mir-935
-0.718248	14.8042	5.64508e-05	0.00210373	hsa-mir-148a
-1.10045	7.9272	0.000180885	0.0051238	hsa-mir-542
-0.527648	6.35552	0.000334072	0.00811941	hsa-mir-874
-1.10046	2.8481	0.000454435	0.0101612	hsa-mir-96
-0.950173	9.14875	0.000517992	0.0103113	hsa-mir-424
-1.27145	1.48703	0.000534936	0.0103113	hsa-mir-204
-0.414315	8.84249	0.000808576	0.0150665	hsa-mir-199a-1
-1.25189	1.49289	0.0010243	0.0184705	hsa-mir-1295
-1.04657	3.5928	0.0013588	0.0230172	hsa-mir-450a-2
-1.00153	1.90982	0.00149269	0.0239352	hsa-mir-556
-0.804087	5.3423	0.00152888	0.0239352	hsa-mir-139
-1.38437	4.24373	0.0015769	0.0239352	hsa-mir-485
-0.375234	9.77114	0.00255316	0.0356804	hsa-mir-199a-2
-1.15277	9.00361	0.00357216	0.0475437	hsa-mir-134
-0.822764	4.75706	0.00376336	0.0489237	hsa-mir-577

## Sheet: sigUpRegmiRNA
logFC	logCPM	PValue	FDR	gene
1.86534	2.92408	6.5253e-06	0.000331604	hsa-mir-1304
0.536696	12.0434	2.52233e-05	0.00117499	hsa-mir-27a
1.91455	3.21479	9.71166e-05	0.00339301	hsa-mir-196a-2
1.74209	3.90772	0.000122845	0.00403944	hsa-mir-135a-1
0.465659	7.27452	0.00015173	0.00471206	hsa-mir-16-2
0.351555	13.0912	0.00018332	0.0051238	hsa-let-7a-1
0.351192	14.0809	0.000206049	0.00528259	hsa-let-7a-2
0.350139	13.0978	0.000207901	0.00528259	hsa-let-7a-3
1.22197	16.8289	0.000450558	0.0101612	hsa-mir-10a
0.603389	14.6814	0.000482077	0.0103113	hsa-let-7b
0.369967	13.1014	0.000513048	0.0103113	hsa-mir-23a
0.452674	4.71555	0.00113177	0.0197706	hsa-mir-550-2
1.13744	5.19795	0.00158426	0.0239352	hsa-mir-1-2
0.573414	9.07715	0.00181545	0.0267062	hsa-mir-584
0.418014	6.65106	0.00220814	0.03165	hsa-mir-19b-1
0.300128	11.7023	0.00338185	0.0461086	hsa-mir-24-2
